# Supplementary material for: Simultaneous Determination of Methylated Nucleosides by HILIC–MS/MS Revealed Their Alterations in Urine from Breast Cancer Patients
Source: Metabolites. 2022 Oct 14;12(10):973. doi: 10.3390/metabo12100973 (PMC9612034; doi:10.3390/metabo12100973)
Supplement: Supplementary file 1 [file metabolites-12-00973-s001.zip]

Archive with 1 entries (1 files):
- metabolites-1927786-supplementary.pdf
